# Supplementary material for: Fluorescence of Half-Twisted 10-Acyl-1-methyltetrahydrobenzoquinolines
Source: Molecules. 2024 Jun 25;29(13):3016. doi: 10.3390/molecules29133016 (PMC11243386; doi:10.3390/molecules29133016)
Supplement: Supplementary file 1 [file molecules-29-03016-s001.zip]

Archive with 1 entries (1 files):
- molecules-3040043-supplementary.pdf
